# Supplementary material for: Inter- and intra-species intercropping of barley cultivars and legume species, as affected by soil phosphorus availability
Source: Plant Soil. 2017 Aug 8;427(1):125–38. doi: 10.1007/s11104-017-3365-z (PMC6438642; doi:10.1007/s11104-017-3365-z)
Supplement: Supplementary file 2 — Table 1. Shoot biomass, shoot P concentration, shoot P accumulation, Land Equivalent Ratios (LERs) and partial LERs of biomass, P concentration and P accumulation, Complementarity Effect (CE) and Phosphorus Recovery Efficiency (PRE) data for each monoculture and intercrop in the barley-barley and the barley-legume intercropping experiments. Data are the mean and standard error of five replicates. Results of the 2 way ANOVAs (plant and P level) for comparisons between monoculture biomass, P concentration and P accumulation, and 2 way ANOVAs (plant treatment and P level) between LERs and partial LERs of biomass, P concentration and P accumulation, and CEs, for the barley-barley and barley-legume experiments. (XLSX 49 kb) [file 11104_2017_3365_MOESM2_ESM.xlsx]

## Sheet: Barley-barley
Note that in monocultures, two plants were grown of the single species, whereas in intercrops, two plants were grown, one of each species.																																						Whole pot
				P concentration (mg g-1)				Plant biomass (g)				P accumulation (mg)				Partial LER (biomass basis)				LER (biomass basis)		Partial LER (P concentration basis)				LER (P concentration basis)		Partial LER (P mass basis)				LER (P mass basis)		CE (mg)				PRE1		PRE2
P level	Treatment type	Plant A	Plant B	Plant A	s.e.	Plant B	s.e.	Plant A	s.e.	Plant B	s.e.	Plant A	s.e.	Plant B	s.e.	Plant A	s.e.	Plant B	s.e.		s.e.	Plant A	s.e.	Plant B	s.e.		s.e.	Plant A	s.e.	Plant B	s.e.		s.e.	Plant A	s.e.	Plant B	s.e.	Mean	s.e.	Mean	s.e.
P0	Intercrop	Waggon	Spire	1.05142	0.202316	0.625673	0.136565	0.2	0.0254951	0.17	0.0273861	0.221602	0.0590451	0.116767	0.0395515	0.504479	0.124981	0.498538	0.074237	1.00302	0.149338	0.390204	0.0880903	0.695094	0.172793	1.0853	0.174329	0.477633	0.219846	0.695351	0.189956	1.17298	0.288627	-0.0743107	0.120334	0.106621	0.123382	0.0523322	0.00604701	0.0466393	0.00455369
P0	Intercrop	Waggon	Krystal	0.761285	0.0398865	0.967486	0.142972	0.196	0.0136382	0.19	0.0420714	0.14845	0.0101863	0.198246	0.0589828	0.52332	0.112132	0.492714	0.0648219	1.04682	0.069805	0.501646	0.104609	0.484705	0.0145003	0.866687	0.131338	0.52332	0.112132	0.492714	0.0648219	1.04682	0.069805	0.126712	0.13841	-0.0396843	0.035503	0.0381241	0.00463694	0.0474628	0.00176103
P0	Intercrop	Spire	Krystal	0.807018	0.0629231	1.10442	0.152268	0.166	0.0358608	0.208	0.026533	0.129536	0.0264994	0.21391	0.00837053	0.712091	0.0471389	0.493566	0.128253	1.28957	0.0988149	0.549678	0.0296924	0.509829	0.0459459	0.96502	0.129302	0.712091	0.0471389	0.493566	0.128253	1.28957	0.0988149	0.159503	0.0219844	-0.0487725	0.115527	0.0344398	0.00272303	0.0462362	0.00132359
P0	Intercrop	Spire	Prague	0.829163	0.0557924	1.5257	0.21975	0.202	0.0193391	0.198	0.0168523	0.164991	0.0136457	0.301801	0.0540289	0.435859	0.0413803	0.574085	0.0723	1.04162	0.112328	0.519061	0.0506371	0.543472	0.0835893	1.12335	0.104108	0.440588	0.0126226	0.610429	0.0880434	1.13647	0.016438	-0.065461	0.0130108	0.0221376	0.0737946	0.0339691	0.00521778	0.0549182	0.0026916
P0	Monoculture	Waggon	Waggon	0.791068	0.0587219			0.212	0.0264858			0.168292	0.0249847																									0.0447876	0.0065781	0.057608	0.00258362
P0	Monoculture	Spire	Spire	0.850172	0.171547			0.181	0.0165378			0.153922	0.035029																									0.0374915	0.00229143	0.0557674	0.00478992
P0	Monoculture	Prague	Prague	1.00654	0.293541			0.204	0.0162327			0.223696	0.0628373																									0.0480498	0.00553295	0.052267	0.00541175
P0	Monoculture	Krystal	Krystal	0.515759	0.226718			0.158	0.0154596			0.0821231	0.0352956																									0.0491453	0.00366663	0.0480932	0.0031148
P0	Control	-	-
P1	Intercrop	Waggon	Spire	1.6584	0.162467	1.32404	0.147976	1.242	0.216134	0.724	0.149787	1.98117	0.282856	0.973815	0.202635	0.448124	0.0749505	0.616302	0.101622	1.06443	0.0782706	0.474656	0.0580939	0.675143	0.0947638	1.1498	0.131573	0.434422	0.0843659	0.877548	0.233927	1.31197	0.218525	-0.23479	0.32364	1.38637	0.812386
P1	Intercrop	Waggon	Krystal	1.16392	0.303355	1.26094	0.102382	1.052	0.106085	0.78	0.139463	1.27787	0.392834	0.97503	0.193399	0.427932	0.0712678	0.562979	0.110178	0.990911	0.0846393	0.443992	0.0470381	0.474617	0.142007	0.918609	0.171206	0.365583	0.0622671	0.604397	0.270825	0.96998	0.218667	-0.671449	0.298899	-0.0202196	1.00133
P1	Intercrop	Spire	Krystal	1.32011	0.107748	1.38458	0.0932833	0.508	0.179176	1.026	0.13927	0.60197	0.180449	1.46346	0.270593	0.588282	0.103048	0.333216	0.11282	0.921497	0.0659451	0.486063	0.0473001	0.466849	0.0319593	0.952912	0.0647009	0.56866	0.0986169	0.284517	0.0821758	0.853177	0.0599115	0.30542	0.582749	-0.978479	0.412182
P1	Intercrop	Spire	Prague	1.32036	0.0679768	1.41523	0.0765399	0.586	0.163695	0.97	0.143979	0.768036	0.199909	1.39721	0.25874	0.49175	0.0546996	0.418945	0.161287	0.910695	0.143564	0.492779	0.0371567	0.471389	0.0347489	0.964168	0.0526439	0.483245	0.0615927	0.377389	0.121995	0.860633	0.114981	-0.0554645	0.370697	-0.646347	0.51259
P1	Monoculture	Waggon	Waggon	1.26822	0.123513			1.022	0.113011			1.28798	0.159041
P1	Monoculture	Spire	Spire	1.41623	0.0759287			0.779	0.0557315			1.09121	0.0625143
P1	Monoculture	Prague	Prague	1.45575	0.0846322			0.984	0.0774823			1.42494	0.119986
P1	Monoculture	Krystal	Krystal	1.45755	0.124575			0.92	0.0811942			1.31075	0.0842396
P1	Control	-	-
P2	Intercrop	Waggon	Spire	3.82853	0.187897	4.37968	0.196034	1.604	0.116559	1.404	0.0691809	6.12823	0.474443	6.15461	0.418562	0.494488	0.0376895	0.467623	0.0294378	0.962111	0.056444	0.472732	0.02097	0.465056	0.0217875	0.937788	0.0393777	0.4679	0.0403203	0.436595	0.0381292	0.904495	0.0684432	-1.02669	1.22385	-1.84111	1.06979
P2	Intercrop	Waggon	Krystal	3.89755	0.218236	3.57445	0.206219	1.634	0.112321	1.52	0.102956	6.30953	0.370305	5.43594	0.45334	0.483047	0.0554766	0.47597	0.0262882	0.959016	0.0585437	0.470382	0.0320508	0.471772	0.0171045	0.942154	0.0481194	0.451734	0.0511558	0.446489	0.0181523	0.898224	0.0450884	-1.36828	1.29026	-1.47852	0.483064
P2	Intercrop	Spire	Krystal	4.08889	0.148156	3.67983	0.196643	1.186	0.132348	1.776	0.261488	4.89989	0.706046	6.41278	0.882727	0.569418	0.102338	0.420201	0.0551296	0.989619	0.0792303	0.483743	0.0281463	0.441855	0.0189425	0.925597	0.0439809	0.531628	0.0793632	0.377731	0.0641713	0.909359	0.0377819	0.585401	1.95082	-3.53613	1.93736
P2	Intercrop	Spire	Prague	4.1538	0.306995	4.33221	0.126397	1.54	0.120374	1.584	0.107313	6.30806	0.419939	6.84083	0.438258	0.553039	0.084698	0.544715	0.0557017	1.09775	0.0815022	0.489562	0.0351302	0.448339	0.033914	0.9379	0.0377104	0.528428	0.0644612	0.482122	0.0472652	1.01055	0.0678164	0.378368	1.47097	-0.719781	1.38543
P2	Monoculture	Waggon	Waggon	4.11982	0.0922678			1.712	0.0385876			7.04878	0.185705
P2	Monoculture	Spire	Spire	4.63777	0.118125			1.438	0.0847437			6.66795	0.426373
P2	Monoculture	Prague	Prague	4.49625	0.279091			1.497	0.117245			6.65164	0.47665
P2	Monoculture	Krystal	Krystal	3.81147	0.0859401			1.613	0.0978979			6.12008	0.280254
P2	Control	-	-

## Sheet: Barley-legume
Note that in monocultures, two plants were grown of the single species, whereas in intercrops, two plants were grown, one of each species.
																																						Whole pot				Barley				Legume
				P concentration (mg g-1)				Plant biomass (g)				P accumulation (mg)				Partial LER (biomass basis)				LER (biomass basis)		Partial LER (P concentration basis)				LER (P concentration basis)		Partial LER (P mass basis)				LER (P mass basis)		CE (mg)				PRE1		PRE2		PRE1		PRE2		PRE1		PRE2
P level	Treatment type	Barley	Legume	Barley	s.e.	Legume	s.e.	Barley	s.e.	Legume	s.e.	Barley	s.e.	Legume	s.e.	Barley	s.e.	Legume	s.e.		s.e.	Barley	s.e.	Legume	s.e.		s.e.	Barley	s.e.	Legume	s.e.		s.e.	Barley	s.e.	Legume	s.e.	Mean	s.e.	Mean	s.e.	Mean	s.e.	Mean	s.e.	Mean	s.e.	Mean	s.e.
P0	Intercrop	Waggon	T. subterreneum	0.816	0.0971905	1.616	0.113296	0.376	0.0377624	0.168	0.0376032	0.29366	0.0153123	0.26432	0.0622258	0.50563	0.0558366	0.404308	0.0927767	0.909937	0.0995012	0.585713	0.103708	0.897592	0.121117	1.4833	0.143514	0.556245	0.0755253	0.700549	0.180477	1.25679	0.227155	0.0287279	0.0851014	0.126756	0.107641	0.0592552	0.00554066	0.0898752	0.00536357	0.0504092	0.00477226	0.0778798	0.00389672	0.008846	0.00230888	0.0119954	0.00229441
P0	Intercrop	Waggon	M. truncatula	0.965	0.0324808	0.82	0.118237	0.392	0.048518	0.3	0.0943928	0.37477	0.0417968	0.23924	0.0772457	0.521128	0.0624104	1.32321	0.447427	1.84434	0.447332	0.666696	0.044797	0.845579	0.321909	1.51228	0.337367	0.686798	0.0849299	2.14109	0.857667	2.82789	0.79046	0.190948	0.084291	0.321663	0.181573	0.0599502	0.00372676	0.0770507	0.00261704	0.0553934	0.00225342	0.0622248	0.00195774	0.0045568	0.00197603	0.0148259	0.00155403
P0	Intercrop	Waggon	O. sativus	0.713979	0.0838768	1.8225	0.17605	0.414	0.0345832	0.152	0.00860233	0.286312	0.0275156	0.27896	0.0374335	0.553173	0.0499785	0.480504	0.044695	1.03368	0.0509116	0.490202	0.0643869	0.83313	0.266485	1.31486	0.325426	0.538861	0.0805598	0.763631	0.266828	1.24724	0.338596	0.0140321	0.0886575	0.078384	0.152306	0.0890634	0.0108582	0.0927814	0.00247367	0.0737206	0.00970236	0.072565	0.00363311	0.0153428	0.00281913	0.0202164	0.0021899
P0	Intercrop	Krystal	T. subterreneum	0.89	0.0716938	1.278	0.227319	0.354	0.0444522	0.242	0.0307246	0.30456	0.0235115	0.28768	0.0415	0.444874	0.0691814	0.585909	0.0720392	1.03078	0.0666946	0.636952	0.0670334	0.736494	0.193581	1.37345	0.219908	0.543737	0.0795354	0.760836	0.117614	1.30457	0.170957	0.0226829	0.0880581	0.173476	0.0627575	0.0724888	0.00397794	0.0813446	0.00395868	0.0581396	0.0058785	0.0675652	0.00503701	0.0143492	0.00285248	0.0137794	0.00156131
P0	Intercrop	Krystal	M. truncatula	0.882	0.182247	1.418	0.136836	0.48	0.0882043	0.24	0.0719027	0.4788	0.185306	0.33332	0.0966544	0.601374	0.121233	1.04433	0.326964	1.64571	0.356733	0.613741	0.103814	1.29162	0.298004	1.90536	0.304437	0.820157	0.280178	2.73108	1.12231	3.55123	1.16579	0.371163	0.36326	0.509823	0.208246	0.0530599	0.00718513	0.0823013	0.0117	0.0493571	0.00648334	0.0700779	0.0116098	0.0037028	0.00254175	0.0122234	0.00101628
P0	Intercrop	Krystal	O. sativus	1.362	0.336666	1.644	0.315747	0.416	0.103663	0.31	0.088713	0.51884	0.124072	0.51248	0.145879	0.525266	0.149036	0.958385	0.244444	1.48365	0.310515	0.985471	0.257339	0.580797	0.140695	1.57944	0.419568	0.983795	0.312892	0.969175	0.357943	1.68503	0.56419	0.451243	0.294799	0.376104	0.276389	0.0616172	0.00592282	0.0903667	0.00278325	0.039406	0.00534873	0.0680225	0.00557327	0.0222112	0.0029823	0.0223442	0.00640181
P0	Intercrop	Prague	T. subterreneum	0.778	0.0537959	0.962	0.147153	0.386	0.0282135	0.228	0.0269072	0.30324	0.0349636	0.22364	0.044145	0.540301	0.0613239	0.557983	0.0735435	1.09828	0.045684	0.431425	0.0508996	0.52914	0.0882359	0.960564	0.0863057	0.513045	0.113205	0.595028	0.113188	1.10807	0.126923	-0.0671243	0.142252	0.0453958	0.0892289	0.0764547	0.0057007	0.0798445	0.00453182	0.060996	0.00538958	0.0555738	0.00627603	0.0154587	0.00293004	0.0242707	0.00365609
P0	Intercrop	Prague	M. truncatula	1.05083	0.108558	0.702	0.160262	0.362	0.0476865	0.268	0.0495379	0.389642	0.0742529	0.17414	0.0350152	0.505929	0.0779905	1.17294	0.277439	1.67886	0.258046	0.585379	0.0978914	0.68351	0.205311	1.26889	0.284706	0.662738	0.200104	1.30027	0.369329	1.96301	0.56297	0.10568	0.191386	0.191463	0.0759564	0.0422472	0.00986481	0.0720408	0.00680933	0.0344352	0.0107965	0.0572566	0.00751699	0.007812	0.0030662	0.0147842	0.00223449
P0	Intercrop	Prague	O. sativus	0.912	0.105518	1.03111	0.0781862	0.422	0.0222261	0.19	0.00316228	0.38794	0.0530988	0.195231	0.0124193	0.592309	0.0684999	0.60535	0.0573166	1.19766	0.0435995	0.499802	0.0603213	0.369189	0.112912	0.868991	0.152551	0.634551	0.124334	0.492899	0.106037	1.21662	0.0409375	0.102276	0.140109	-0.0639137	0.099	0.0759912	0.00394896	0.105469	0.0215548	0.0428942	0.00377502	0.0815858	0.0224128	0.033097	0.00619381	0.0238827	0.00742568
P0	Intercrop	Spire	T. subterreneum	0.746	0.19974	0.818	0.0945198	0.332	0.018	0.252	0.0210713	0.25804	0.0836015	0.2047	0.0279533	0.459211	0.0338106	0.621456	0.0657521	1.08067	0.0902763	0.516924	0.142889	0.437172	0.0351503	0.954096	0.116162	0.484356	0.154693	0.553741	0.0796926	1.0381	0.154611	-0.0259483	0.17391	0.00751576	0.0810394	0.0592088	0.00382972	0.093258	0.00922622	0.04459	0.00637451	0.0635232	0.0123523	0.0146188	0.00365076	0.0297348	0.00401286
P0	Intercrop	Spire	M. truncatula	0.64	0.0465833	0.692	0.121631	0.38	0.0130384	0.318	0.0745922	0.24262	0.0175299	0.21698	0.054515	0.532335	0.0550484	1.32614	0.296984	1.85847	0.309527	0.427281	0.0124086	0.717666	0.298298	1.14495	0.297378	0.46592	0.0596715	1.63804	0.472112	2.10396	0.445487	-0.0567883	0.0613703	0.277143	0.105774	0.0376152	0.00783908	0.0736273	0.00684942	0.0293392	0.0110234	0.0566127	0.00736576	0.00827599	0.00363202	0.0170146	0.00114634
P0	Intercrop	Spire	O. sativus	0.762	0.139011	1.07	0.203101	0.368	0.0550818	0.262	0.0373363	0.26364	0.0468643	0.26932	0.0481892	0.518721	0.102126	0.838217	0.144876	1.35694	0.171511	0.546029	0.136843	0.474636	0.097893	1.08882	0.084558	0.504878	0.0965801	0.700416	0.156498	1.20168	0.0932507	-0.0147483	0.110573	0.092624	0.0949845	0.0831063	0.00408305	0.0968009	0.00496624	0.0428319	0.00806692	0.0732112	0.00642698	0.0402744	0.00939	0.0235897	0.00158579
P0	Monoculture	Waggon	-	0.738766	0.0460145			0.378	0.0180616			0.279296	0.0224387																									0.0822618	0.00904926	0.107456	0.00933211
P0	Monoculture	Krystal	-	0.711066	0.0309445			0.408	0.0242579			0.293219	0.0246699																									0.06999	0.00554642	0.0919684	0.00592727
P0	Monoculture	Prague	-	0.94025	0.0797931			0.365	0.0336403			0.336802	0.0354705																									0.0555752	0.00457886	0.0811849	0.0113219
P0	Monoculture	Spire	-	0.751495	0.0584595			0.367	0.0260789			0.271014	0.0260589																									0.0695151	0.00969445	0.0923096	0.00900806
P0	Monoculture	-	T. subterreneum			0.959751	0.0884448			0.207	0.00955103			0.200942	0.0236132																							0.0655364	0.0118492	0.0941727	0.00778944
P0	Monoculture	-	M. truncatula			0.752176	0.181253			0.12	0.0157762			0.0784083	0.0156094																							0.0198871	0.00912368	0.061853	0.00225728
P0	Monoculture	-	O. sativus			1.30714	0.246331			0.163	0.0143023			0.245035	0.0550474																							0.0207226	0.00116931	0.0549501	0.00690475
P0	Control	-	-																																			0.0790392	0.00619324	0.0629586	0.0106255
P1	Intercrop	Waggon	T. subterreneum	1.678	0.127413	1.514	0.166931	1.712	0.181312	0.47	0.0614817	2.81412	0.251626	0.70662	0.104949	0.617897	0.112209	0.59623	0.109385	1.23196	0.22374	0.547155	0.0741443	0.371248	0.0405995	0.935339	0.132742	0.664676	0.156659	0.440901	0.107576	1.14086	0.282558	0.95656	0.950527	-0.24412	0.325948
P1	Intercrop	Waggon	M. truncatula	1.726	0.067424	1.308	0.121795	1.826	0.0760658	0.352	0.0295635	3.14444	0.147617	0.46708	0.0722493	0.634483	0.0328718	0.422617	0.056372	1.0571	0.042465	0.548898	0.0328372	0.458603	0.0302395	1.0075	0.032917	0.7006	0.068232	0.398179	0.0665897	1.09878	0.0393537	1.6172	0.372524	-0.258786	0.159251
P1	Intercrop	Waggon	O. sativus	1.824	0.168274	2.02	0.281354	2.162	0.153799	0.525	0.0222486	3.97234	0.511728	1.0461	0.132185	0.760119	0.09033	0.338031	0.0204037	1.09815	0.0883293	0.587646	0.0765311	0.364982	0.046084	0.952628	0.105935	0.899927	0.151103	0.247983	0.0388495	1.14791	0.171075	3.273	1.17652	-2.25182	0.437501
P1	Intercrop	Krystal	T. subterreneum	1.912	0.159543	1.842	0.0854049	1.702	0.159825	0.542	0.0410366	3.21154	0.289378	1.00514	0.103998	0.690434	0.0878147	0.649101	0.0697107	1.37698	0.14191	0.593818	0.0710156	0.476854	0.0139613	1.04226	0.0733026	0.809503	0.108309	0.603374	0.0786832	1.4243	0.141037	2.33714	0.765717	0.24156	0.1909
P1	Intercrop	Krystal	M. truncatula	1.6499	0.121406	1.266	0.12254	1.792	0.0647611	0.408	0.0270924	2.94665	0.211256	0.51846	0.067828	0.717835	0.0203905	0.490425	0.0607281	1.20826	0.0585589	0.510092	0.0512975	0.443838	0.0326789	0.95393	0.0498914	0.735516	0.0745405	0.437524	0.0550228	1.17304	0.0690594	1.80737	0.534092	-0.156026	0.129083
P1	Intercrop	Krystal	O. sativus	1.47	0.128023	2.492	0.130859	1.682	0.0757892	0.656	0.0326497	2.48914	0.275823	1.62304	0.0638564	0.683055	0.0620126	0.420981	0.0211261	1.10404	0.0729398	0.447869	0.030988	0.455658	0.0329322	0.903527	0.0439188	0.619879	0.0821243	0.38314	0.0339786	1.00302	0.0696253	0.892342	0.616909	-1.09794	0.33807
P1	Intercrop	Prague	T. subterreneum	1.934	0.228967	1.8675	0.146471	1.764	0.122458	0.552	0.108093	3.35304	0.289714	0.996575	0.173894	0.811387	0.0846249	0.6978	0.189099	1.5136	0.178044	0.623928	0.0716285	0.492822	0.0510431	1.10193	0.0423387	0.973536	0.0646885	0.620509	0.135789	1.56671	0.160097	3.25372	0.439536	0.29064	0.321855
P1	Intercrop	Prague	M. truncatula	1.74307	0.0480844	1.21	0.143979	1.505	0.154299	0.448	0.0526688	2.63925	0.255427	0.56474	0.124918	0.550786	0.142065	0.527272	0.0571115	1.07806	0.121642	0.564219	0.0281209	0.437427	0.0688045	1.00165	0.0672646	0.622573	0.158094	0.482219	0.107593	1.10479	0.0996787	0.770438	1.13619	-0.063466	0.269575
P1	Intercrop	Prague	O. sativus	2.06272	0.179669	2.092	0.12839	1.3	0.220204	0.886	0.149486	2.53265	0.207744	1.85008	0.304528	0.5887	0.0919237	0.569601	0.0974024	1.1583	0.0855879	0.662777	0.048891	0.380021	0.0199754	1.0428	0.0540347	0.754771	0.0892621	0.422198	0.0593801	1.17697	0.070697	1.61294	0.579744	-0.643858	0.52134
P1	Intercrop	Spire	T. subterreneum	1.546	0.0329545	1.684	0.118769	1.598	0.144097	0.552	0.0958332	2.48754	0.272018	0.93564	0.17757	0.659271	0.0702622	0.691078	0.0867026	1.34509	0.0706987	0.491262	0.0519098	0.459418	0.0357171	0.954411	0.0921678	0.671512	0.148298	0.607688	0.0756108	1.28509	0.141515	0.957299	0.773437	0.28364	0.185723
P1	Intercrop	Spire	M. truncatula	1.578	0.0270924	1.27119	0.11074	1.3425	0.248407	0.478	0.0617576	2.13698	0.419191	0.630779	0.144241	0.449158	0.140696	0.558759	0.0615733	1.00792	0.0868445	0.497929	0.0395806	0.453612	0.0499158	0.951541	0.0732856	0.43438	0.129822	0.529526	0.113684	0.963906	0.0586982	-0.598621	1.08858	0.068613	0.283796
P1	Intercrop	Spire	O. sativus	1.72879	0.0628592	2.51245	0.250936	1.384	0.208245	0.89	0.129808	2.40524	0.391508	2.28304	0.48024	0.578809	0.1006	0.579305	0.0947042	1.15811	0.062517	0.550069	0.0595409	0.457465	0.0453681	1.00753	0.0573887	0.668762	0.174316	0.551905	0.138623	1.22067	0.111712	0.792689	1.13833	0.222063	1.08979
P1	Monoculture	Waggon	-	1.598	0.0897379			1.457	0.0767977			2.33584	0.179564
P1	Monoculture	Krystal	-	1.64054	0.0646941			1.254	0.130505			2.04297	0.205064
P1	Monoculture	Prague	-	1.55679	0.0560956			1.111	0.0555468			1.72618	0.103547
P1	Monoculture	Spire	-	1.62575	0.0899427			1.223	0.0939746			2.00889	0.204328
P1	Monoculture	-	T. subterreneum			1.90185	0.107848			0.4475	0.0708053			0.87265	0.151978
P1	Monoculture	-	M. truncatula			1.42038	0.0728518			0.42875	0.0440222			0.596473	0.0624722
P1	Monoculture	-	O. sativus			2.76233	0.141228			0.781333	0.0481618			2.17201	0.203398
P1	Control	-	-
P2	Intercrop	Waggon	T. subterreneum	5.434	0.0760658	4.32	0.43628	2.918	0.127334	0.634	0.118684	15.8696	0.789587	2.6634	0.472112	0.663295	0.0645546	0.251556	0.0478446	0.914851	0.103061	0.556887	0.0258741	0.430012	0.0368859	0.986899	0.0453219	0.748484	0.094462	0.209887	0.0368855	0.958371	0.119998	9.68954	3.08006	-7.44568	1.10882
P2	Intercrop	Waggon	M. truncatula	4.83297	0.252367	5.3925	0.526406	2.678	0.147017	0.62	0.0788036	12.8197	0.366861	3.20441	0.244045	0.611416	0.0699614	0.229868	0.0209731	0.841284	0.0608692	0.495648	0.0354449	0.681819	0.102598	1.17747	0.125683	0.601568	0.0633185	0.306003	0.0418556	0.907571	0.0678217	3.58977	2.36691	-4.73801	1.44843
P2	Intercrop	Waggon	O. sativus	6.156	0.37168	8.274	0.403306	2.446	0.212028	0.528	0.0577408	14.7993	0.740199	4.32224	0.412301	0.554088	0.0613589	0.312864	0.0504816	0.866952	0.0825499	0.627574	0.0360619	0.587003	0.0431442	1.21458	0.0785889	0.688263	0.0593977	0.352514	0.0445673	1.04078	0.0699186	7.54894	2.29812	-4.3393	1.52782
P2	Intercrop	Krystal	T. subterreneum	4.722	0.246929	4.804	0.30862	2.936	0.21132	0.636	0.0661513	13.8176	1.02058	3.04356	0.32411	0.702151	0.0573598	0.249776	0.0263658	0.951927	0.0388147	0.533195	0.0482374	0.478839	0.0222229	1.01203	0.0413664	0.73797	0.069578	0.238829	0.0253352	0.976799	0.0506191	8.65509	2.11541	-6.68536	0.754823
P2	Intercrop	Krystal	M. truncatula	5.794	0.312803	4.598	0.424233	2.492	0.318801	0.624	0.0618547	14.4944	2.19817	2.778	0.171227	0.595118	0.0788715	0.236089	0.0219486	0.831207	0.0681348	0.655063	0.0558313	0.574856	0.0756307	1.22992	0.0730785	0.783018	0.138366	0.269052	0.0428379	1.05207	0.127265	10.0086	4.81366	-5.59083	1.50074
P2	Intercrop	Krystal	O. sativus	4.764	0.21407	7.466	0.195438	2.944	0.14962	0.662	0.152197	14.1233	1.20978	4.98132	1.18374	0.709735	0.0577417	0.436095	0.138477	1.14583	0.0956871	0.537315	0.0440236	0.530944	0.0362912	1.06826	0.0216341	0.768589	0.103783	0.474114	0.161692	1.2427	0.0712613	9.26657	3.38662	-3.02114	4.23612
P2	Intercrop	Prague	T. subterreneum	4.81125	0.43399	4.957	0.205509	2.356	0.0881816	1.016	0.121433	11.418	1.26847	5.07778	0.719705	0.685697	0.0730651	0.401001	0.05256	1.0867	0.0923173	0.534433	0.0931192	0.496856	0.0257145	1.03129	0.0692468	0.778306	0.220655	0.406605	0.0703685	1.18491	0.197741	5.9254	3.6294	-2.61692	1.84418
P2	Intercrop	Prague	M. truncatula	4.6045	0.295643	4.04016	0.655431	2.598	0.312464	0.784	0.0400749	11.841	1.51039	3.13098	0.463038	0.756852	0.122834	0.299789	0.0264178	1.05664	0.126154	0.494047	0.0437825	0.513339	0.106256	1.00739	0.105453	0.782116	0.17784	0.315903	0.0748037	1.09802	0.160317	6.77134	3.62997	-4.88486	2.09751
P2	Intercrop	Prague	O. sativus	5.68	0.376152	6.75	0.655202	3.024	0.880509	0.68	0.156141	16.7051	4.4504	4.97178	1.48278	0.816026	0.163877	0.405191	0.124583	1.22122	0.16165	0.622217	0.0832644	0.482732	0.0622308	1.10495	0.0714622	1.01218	0.207189	0.438757	0.184029	1.45094	0.133902	16.4996	8.24011	-3.04022	3.972
P2	Intercrop	Spire	T. subterreneum	5.63	0.158871	5.286	0.221034	2.348	0.479201	1.166	0.13677	12.9627	2.50813	6.15166	0.785133	0.623953	0.135238	0.456886	0.0526158	1.08084	0.127294	0.593045	0.0316105	0.531204	0.0338204	1.12425	0.051639	0.724444	0.159205	0.479578	0.0526874	1.20402	0.142723	6.92141	5.66032	-0.469163	1.3378
P2	Intercrop	Spire	M. truncatula	4.964	0.225956	4.384	0.222993	2.312	0.223996	0.832	0.0566922	11.5652	1.46314	3.6199	0.211672	0.616844	0.114745	0.323162	0.0471994	0.940006	0.102048	0.521738	0.0294123	0.538159	0.0189998	1.0599	0.0337224	0.671528	0.166286	0.351554	0.0615197	1.02308	0.150025	4.12637	4.69017	-3.90703	1.47791
P2	Intercrop	Spire	O. sativus	5.472	0.277135	7.178	0.302909	2.744	0.24895	0.702	0.0597829	14.9059	1.26649	4.98726	0.301297	0.718156	0.0976469	0.438086	0.0921149	1.15624	0.152274	0.575778	0.0374911	0.509235	0.0345047	1.08501	0.0674417	0.802646	0.0689187	0.43419	0.0810625	1.23684	0.0923853	10.8078	2.08727	-3.00926	2.532
P2	Monoculture	Waggon	-	4.92	0.179208			2.241	0.0976325			11.0249	0.643001
P2	Monoculture	Krystal	-	4.49514	0.171733			2.102	0.161244			9.49006	0.893493
P2	Monoculture	Prague	-	4.76788	0.300725			1.795	0.228528			8.45529	1.1715
P2	Monoculture	Spire	-	4.7772	0.123051			1.989	0.15623			9.50197	0.787247
P2	Monoculture	-	T. subterreneum			5.00502	0.168222			1.28	0.0717712			6.38624	0.400424
P2	Monoculture	-	M. truncatula			4.11031	0.260501			1.34367	0.0824044			5.57341	0.526101
P2	Monoculture	-	O. sativus			7.11016	0.227049			0.892	0.142687			6.49189	1.10148
P2	Control	-	-

## Sheet: Summary statistics
	Results of 2 way ANOVA to compare monoculture plants within either the barley-barley or barley-legume experiments at the 3 P levels
			P accumulation	P concentration	Biomass
	Legumes in barley-legume experiment	Plant	NS	NS	NS
		P level	< 0.001	< 0.001	NS
		Combination	< 0.001	< 0.001	NS
	Barley in barley-legume experiment	Plant	NS	NS	NS
		P level	< 0.001	< 0.001	< 0.001
		Combination	< 0.001	< 0.001	< 0.001
	Barley in barley-barley experiment	Plant	NS	NS	NS
		P level	NS	NS	NS
		Combination	< 0.001	< 0.001	< 0.001
	Results of 2 way ANOVA to compare LERs and CEs of intercropped treatments within either the barley-barley or barley-legume experiments, and partial LERs and CEs within the barley-legume experiment, at the 3 P levels
			P accumulation	P concentration	Biomass	CE
	Barley-barley LERs	Plant treatment	NS	NS	NS	NS
		P level	NS	NS	NS	< 0.05
		Combination	NS	NS	NS	NS
	Barley-legume LERs	Plant treatment	NS	NS	NS	Not calculated
		P level	< 0.001	< 0.001	< 0.001	Not calculated
		Combination	< 0.001	< 0.05	< 0.001	Not calculated
	Partial LERs of barley, barley-legume experiment	Plant treatment	NS	NS	NS	NS
		P level	< 0.05	NS	< 0.001	< 0.001
		Combination	NS	NS	NS	< 0.001
	Partial LERs of legume, barley-legume experiment	Plant treatment	NS	NS	NS	NS
		P level	< 0.001	< 0.001	< 0.001	< 0.001
		Combination	< 0.001	< 0.05	< 0.001	< 0.001
